# Supplementary material for: The in vitro assessment of rheological properties and dentin remineralization of saliva substitutes containing propolis and aloe vera extracts
Source: PLoS One. 2024 May 22;19(5):e0304156. doi: 10.1371/journal.pone.0304156 (PMC11111055; doi:10.1371/journal.pone.0304156)
Supplement: S1 File — The raw data from rheological test and remineralization assessment of this study. (ZIP) [file pone.0304156.s001.zip › S1.xlsx]

## Sheet: Rheological properties
Shear rate (1/s)	Group 1 (P5A0)	Group 2 (P0A5)	Group 3 (P2.5A2.5)	Group 4 (P0A0)	Group 5 (Biotene)
0.09999	19.89	41.27	2.184	55.2	2.793
0.1585	2.707	46.22	-0.01914	38.87	9.494
0.2512	0.7035	38.3	-3.944	1.093	17.41
0.3981	3.238	26.86	-5.211	10.81	18.97
0.631	2.584	12.71	-1.924	7.256	19.19
1	3.53	10.4	1.291	5.095	18.68
1.585	5.219	8.69	3.929	5.632	17.99
2.512	4.993	5.358	4.376	6.141	15.86
3.981	4.275	4.162	4.629	6.008	14.27
6.31	5.265	4.667	4.582	5.666	14.71
10	5.272	4.647	4.549	5.504	14.38
15.85	5.286	4.611	4.802	4.628	14.31
25.12	5.275	4.385	4.83	4.653	14.15
39.81	5.295	4.415	4.851	4.657	13.94
63.1	5.291	4.436	4.868	4.678	13.71
100	5.293	4.445	4.889	4.692	13.39

## Sheet: Complex viscosity
Group 1 (P5A0)	Group 2 (P0A5)	Group 3 (P2.5A2.5)	Group 4 (P0A0)	Group 5 (Biotene)
5.28533	4.48983	4.67	4.58783	13.435
5.18833	4.42883	4.79817	4.802	13.4783
5.23267	4.453	4.8275	4.75167	13.435

## Sheet: Mineral to collagen ratio
1 W	Group 1 (P5A0)	Group 2 (P0A5)	Group 3 (P2.5A2.5)	Group 4 (P0A0)	Group 5 (Biotene)	DI
	37.6431	-0.288082	1.8255	4.60624	1.75611	5.12148
	6.38398	6.88863	16.123	-0.324102	22.3217	10.7442
	16.9255	-0.698641	37.6782	-7.32708	-2.98028	-27.8175
	6.86307	-0.240784	8	-1.30388	-0.303984	-1.84293
	63.8323	-0.240784	6.04591	-0.162208	7.41932	7.76278
	28.9754	-34.6527	8.91321	3.72085	4.83142	4.72636
	31.5852	-9.43105	4.61384	5.77729	3.58153	2.3482
	6.0854	-0.712644	58.5257	-1.61491	0.574307	0.0104332
2 w	17.7308	4.17003	1.92856	2.42434	6.04104	-0.0873039
	26.459	8.06525	25.7049	25.3931	29.3865	-0.752742
	24.5101	2.483	44.1466	18.7102	3.76699	-38.9353
	6.02641	0.68147	6.01232	8.35352	0.236607	-0.0951732
	19.6084	4.098	3.71053	2.24936	10.4605	1.29108
	50.8781	31.0538	11.6897	27.5314	-1.50302	2.32567
	52.6504	-6.46424	13.9088	32.8631	4.63729	1.5123
	44.7375	9.10402	28.5857	3.16299	-1.68209	1.2235
